# Supplementary material for: Wnt-PLC-IP3-Connexin-Ca2+ axis maintains ependymal motile cilia in zebrafish spinal cord
Source: Nat Commun. 2020 Apr 20;11:1860. doi: 10.1038/s41467-020-15248-2 (PMC7170879; doi:10.1038/s41467-020-15248-2)
Supplement: Supplementary file 8 — Source Data [file 41467_2020_15248_MOESM8_ESM.xlsx]

## Sheet: Fig. 1g
CO MO	wnt4b/11 MO	wnt4b/11 MO + wnt4b/11 mRNA
69	15	47
64	23	46
55	21	68
64	35	66
73	30	39
62	20	59
70	33	35
58	35	33
50	64	78
55
73
75

## Sheet: Fig. 1i
Control MO	wnt4b + wnt11r MO (foxj1a)
0.93	1.17
1.19	1.9
0.9	1.39
1.26	1.73
1.1	1.77
0.72	1.66
1.1	1.42
1.08	1.56
0.84	1.59
0.96	2.45
1.15	1.74
0.91	1.15

## Sheet: Fig. 1l
CO MO	fzd7b MO	fzd7b MO + fzd7b mRNA
36	14	45
28	10	40
29	15	44
41	4	54
44	12	36
28	6	19
60	3	37
49	7	12
30	0	26
29	10	40
45	22	53
41	9	48
53	7	19
28	6	57
47	2	25
32	33	62
65	8	55
49	11	41
71	2
33	1
39	0

## Sheet: Fig. 2b
	DMSO				Thapsigargin
cilia	87	90	95	87	14	29	8	31
basal body	103	115	108	99	118	106	93	90

## Sheet: Fig. 2f
CO MO	wnt4b + wnt11 MO	CO MO + plcβ4 RNA	CO MO + plcδ3a RNA	(wnt4b + wnt11 MO) + plcβ4 RNA	(wnt4b + wnt11 MO) + plcδ3a RNA
69	15	75	70	45	57
64	23	79	73	44	60
55	21	63	62	33	29
64	35	55		39	65
73	30			32	90
62	20			16
70	33			22
58	35			20
50	64			16
55
73
75

## Sheet: Fig. 2h
Control MO	wnt4b + wnt11r MO (plcd3a)
0.78	1.03
1.5	0.83
0.85	0.99
1.44	0.71
1.07	0.66
0.65	0.55
1.34	0.83
1.08	0.66
0.7	0.63
1.26	1.19
1.15	0.58
0.69	0.76

## Sheet: Fig. 2j
1 h		2 h		3 h
DMSO	BIO	DMSO	BIO	DMSO	BIO
1.24	0.87	1.1	1.63	1.11	1.58
0.82	1.17	1	1.5	1.19	2.35
0.99	1.02	0.91	1.45	0.75	2.57
0.85	0.74	0.98	1.79	0.72	2.85
0.87	0.95	1.12	1.54	0.99	2.37
1.36	0.94	0.92	1.94	1.39	2.38
0.8	1.15	1.19	1.39	0.91	1.35
1.15	1.38	0.73	1.27	1.31	2.78
1.09	1.29	1.16	1	0.84	2.04
1.15	1.29	1.02	1.4	0.95	1.42
0.93	0.87	1.04	1.24	0.98	2.32
0.93	0.8	0.94	1.19	1.08	2.7
1.14	1.2	1.17	1.08	1.52	1.67
0.71	2.08	0.95	1.09	1.11	1.41
1.24	0.97	0.9	1.66	0.59	1.68
0.82	0.68	1.4	1.82	1.16	1.07
1.22	0.68	0.9	2.87	0.99	1.54
1	1.13	0.8	2.41	0.88	2.77
1.22	1.64	0.94	1.01	0.73	1.35
0.99	1.43	1.32	0.95	1.14	1.44
0.83	1.82	0.8	1.2	1.2	1.98
1.05	1.4	0.71	1.32	0.65	1.6
1.15	1.51	1.17	1.01	1.35	2.02
0.83	1.38	1.21	1.94	1.14	1.73

## Sheet: Fig. 2l
	pGL3			plcd3a WT			plcd3a mutant			pGL3			plcd3a WT			plcd3a mutant
	0.17	0.11	0.16	2.15	3.13	3.13	1.52	0.82	1.57	0.91	0.91	0.91	9.25	8.34	7.81	1.58	1.71	1.27

## Sheet: Fig. 3f
CO MO	cx43 MO
Qdot migration distance (mm)	Qdot migration distance (mm)
900	175
880	90
700	105

## Sheet: Fig. 4c
WT	CO MO	cx43 MO	cx43 MO + cx43 C-term mRNA
62	55	0	24
58	54	3	23
40	40	4	19
55	54	5	15
48	38	4	25
38	42	0	23
35	44	6	24
42	43	9	19
41	46	3	18
32	54	2	17
52	55	11	25
39	54	6	25
44	62	22	30
29	43	3	18
34	39	5	15
41	58	10	22
40	35	33	9
52	22	4	0
9	12	0	7
5	4	0	24

[truncated: 9 more sheets: Fig. 4e, Fig. 4h, Fig. 5f, Fig. 6c, Fig. 6d, Supp. 5c, Supp. 5d, Supp. 12, Supp. 14b]
